# Supplementary material for: Reliability of an automated gaze‐controlled paradigm for capturing neural responses during visual and face processing in toddlerhood
Source: Dev Psychobiol. 2021 Sep 14;63(7):e22157. doi: 10.1002/dev.22157 (PMC9293026; doi:10.1002/dev.22157)
Supplement: Supplementary file 1 — Table S1 [file DEV-63-0-s004.xlsx]

## Sheet: Sheet1
Supplementary Table 1. ICC values for face inversion effects and their significance at test and retest.
			Included sample
			N290 peak latency										N290 peak amplitude										N290 mean amplitude										P400 mean amplitude										DTW during N290 window
			Test-retest reliability					Face inversion effect at test		Face inversion effect at retest			Test-retest reliability					Face inversion effect at test		Face inversion effect at retest			Test-retest reliability					Face inversion effect at test		Face inversion effect at retest			Test-retest reliability					Face inversion effect at test		Face inversion effect at retest			Test-retest reliability					Face inversion effect at test
Individual ERP based on N trials	Number of subjects		ICC	LB	UB	p-val		p-val	direction	p-val	direction		ICC	LB	UB	p-val		p-val	direction	p-val	direction		ICC	LB	UB	p-val		p-val	direction	p-val	direction		ICC	LB	UB	p-val		p-val	direction	p-val	direction		ICC	LB	UB	p-val		p-val	direction
10	38		-0.124072	-0.423498	0.199794	0.774135		0.143496	Fu < Fi	0.0255587	Fu > Fi		0.322724	0.00745207	0.579638	0.0225451		0.0920009	Fu < Fi	0.303212	Fu > Fi		0.361091	0.0508639	0.607767	0.0119588		0.0461846	Fu < Fi	0.608611	Fu > Fi		0.235016	-0.0875163	0.51295	0.074908		0.00223934	Fu < Fi	0.808664	Fu > Fi		-0.192671	-0.479506	0.131359	0.880029		0.431863	Fu > Fi
20	33		0.280929	-0.0639452	0.565861	0.0537632		0.331795	Fu > Fi	0.872998	Fu > Fi		0.195121	-0.153836	0.500804	0.134394		0.757906	Fu < Fi	0.10801	Fu < Fi		0.231154	-0.11678	0.52855	0.0942		0.794105	Fu < Fi	0.0540577	Fu < Fi		0.175902	-0.173208	0.485743	0.159844		0.60984	Fu < Fi	0.0742241	Fu < Fi		0.131068	-0.217372	0.44988	0.229995		0.566377	Fu < Fi
30	29		-0.0950934	-0.440962	0.275367	0.69141		0.974002	Fu < Fi	0.355668	Fu > Fi		0.0895473	-0.280528	0.436445	0.318971		0.588745	Fu < Fi	0.457616	Fu < Fi		0.0391796	-0.326445	0.394605	0.418569		0.453338	Fu < Fi	0.179518	Fu < Fi		0.0454926	-0.320783	0.399931	0.405666		0.121948	Fu < Fi	0.353648	Fu < Fi		0.20076	-0.172768	0.523804	0.143718		0.454081	Fu < Fi
40	25		0.0692252	-0.32783	0.445496	0.368426		0.465471	Fu < Fi	0.677393	Fu < Fi		0.00865663	-0.380867	0.395571	0.483261		0.536182	Fu < Fi	0.206486	Fu < Fi		0.0156766	-0.374849	0.401477	0.469706		0.424146	Fu < Fi	0.138805	Fu < Fi		0.0211896	-0.370099	0.406093	0.459083		0.0880641	Fu < Fi	0.0345252	Fu < Fi		-0.172662	-0.525668	0.231072	0.800517		0.664569	Fu > Fi
50	21		-0.235235	-0.598441	0.20818	0.854018		0.620768	Fu < Fi	0.499046	Fu < Fi		-0.386282	-0.69544	0.0435406	0.962111		0.524747	Fu < Fi	0.0199126	Fu < Fi		-0.190132	-0.567254	0.252909	0.801645		0.29511	Fu < Fi	0.0272641	Fu < Fi		-0.330224	-0.660709	0.107494	0.933316		0.0379563	Fu < Fi	0.0418081	Fu < Fi		-0.185365	-0.563894	0.257527	0.795565		0.0595654	Fu > Fi
60	13		0.0835386	-0.469768	0.589722	0.388233		0.090125	Fu > Fi	0.74841	Fu < Fi		0.244892	-0.330629	0.687647	0.199381		0.355066	Fu < Fi	0.0573747	Fu < Fi		0.551378	0.0268458	0.837835	0.0204843		0.295824	Fu < Fi	0.00737963	Fu < Fi		0.492473	-0.0541332	0.811985	0.0368062		0.0621238	Fu < Fi	0.0620653	Fu < Fi		0.158307	-0.408539	0.637028	0.294414		0.703497	Fu < Fi
all	38		-0.0805147	-0.386707	0.241666	0.686958		0.229486	Fu < Fi	0.674304	Fu > Fi		0.0408809	-0.278752	0.35236	0.402416		0.16172	Fu < Fi	0.0137808	Fu < Fi		0.17137	-0.152945	0.462361	0.148445		0.123493	Fu < Fi	0.00723479	Fu < Fi		0.0820453	-0.240215	0.388016	0.309756		0.0098122	Fu < Fi	0.00647869	Fu < Fi		-0.253259	-0.527103	0.0682344	0.940102		0.0527369	Fu > Fi
			Higly attentive sample
			N290 peak latency										N290 peak amplitude										N290 mean amplitude										P400 mean amplitude										DTW during N290 window
			Test-retest reliability					Face inversion effect at test		Face inversion effect at retest			Test-retest reliability					Face inversion effect at test		Face inversion effect at retest			Test-retest reliability					Face inversion effect at test		Face inversion effect at retest			Test-retest reliability					Face inversion effect at test		Face inversion effect at retest			Test-retest reliability					Face inversion effect at test
Individual ERP based on N trials	Number of subjects		ICC	LB	UB	p-val		p-val	direction	p-val	direction		ICC	LB	UB	p-val		p-val	direction	p-val	direction		ICC	LB	UB	p-val		p-val	direction	p-val	direction		ICC	LB	UB	p-val		p-val	direction	p-val	direction		ICC	LB	UB	p-val		p-val	direction
10	23		-0.0413184	-0.43838	0.369237	0.576009		0.216989	Fu < Fi	0.258083	Fu > Fi		0.17938	-0.242605	0.544284	0.200819		0.0826202	Fu < Fi	0.92623	Fu < Fi		0.229116	-0.193168	0.579784	0.140758		0.0315512	Fu < Fi	0.670202	Fu < Fi		0.0324831	-0.376853	0.431205	0.440115		0.00638981	Fu < Fi	0.847262	Fu < Fi		0.242382	-0.179608	0.589034	0.126903		0.172585	Fu > Fi
20	21		0.206341	-0.237048	0.578589	0.178446		0.711199	Fu > Fi	0.83233	Fu > Fi		-0.0414996	-0.45621	0.388021	0.572745		0.708207	Fu < Fi	0.114867	Fu < Fi		0.0398495	-0.389424	0.4549	0.43012		0.709811	Fu < Fi	0.0728172	Fu < Fi		0.022463	-0.404087	0.440989	0.460481		0.441815	Fu < Fi	0.0739359	Fu < Fi		-0.0210726	-0.439868	0.405251	0.53708		0.495709	Fu > Fi
30	20		-0.195501	-0.579333	0.2593	0.802137		0.965219	Fu > Fi	0.556405	Fu > Fi		-0.196615	-0.580102	0.258219	0.803507		0.175357	Fu < Fi	0.00362984	Fu < Fi		-0.132792	-0.534903	0.318365	0.716955		0.200542	Fu < Fi	0.000647543	Fu < Fi		-0.139195	-0.539544	0.31249	0.726331		0.035957	Fu < Fi	0.029769	Fu < Fi		0.372486	-0.0719767	0.693524	0.0481674		0.739365	Fu > Fi
40	18		-0.0181796	-0.469819	0.441003	0.529443		0.197265	Fu < Fi	0.702631	Fu < Fi		-0.0950883	-0.527759	0.376762	0.650704		0.420828	Fu < Fi	0.007941	Fu < Fi		-0.130779	-0.553344	0.345324	0.703209		0.411666	Fu < Fi	0.00329648	Fu < Fi		-0.0343192	-0.48231	0.427901	0.555464		0.179246	Fu < Fi	0.000577131	Fu < Fi		-0.12473	-0.549064	0.350728	0.694543		0.998281	Fu < Fi
50	17		-0.248909	-0.642319	0.248311	0.840378		0.863083	Fu < Fi	0.601672	Fu < Fi		-0.573235	-0.821102	-0.14347	0.993557		0.530409	Fu < Fi	0.000867863	Fu < Fi		-0.322277	-0.686892	0.17195	0.90393		0.376859	Fu < Fi	0.00192373	Fu < Fi		-0.315518	-0.682897	0.179242	0.898918		0.122459	Fu < Fi	0.013252	Fu < Fi		-0.258959	-0.648586	0.238204	0.850279		0.303877	Fu > Fi
60	11		0.0827042	-0.517952	0.628737	0.399157		0.111496	Fu > Fi	0.796017	Fu < Fi		0.202109	-0.423131	0.696958	0.264367		0.593429	Fu < Fi	0.168416	Fu < Fi		0.529815	-0.0664444	0.847248	0.0382231		0.584211	Fu < Fi	0.0334639	Fu < Fi		0.481904	-0.130225	0.828047	0.0563164		0.164182	Fu < Fi	0.126524	Fu < Fi		0.285382	-0.347765	0.739766	0.18429		0.701305	Fu < Fi
all	23		-0.216947	-0.57122	0.205465	0.845726		0.532211	Fu < Fi	0.407343	Fu > Fi		-0.244883	-0.590767	0.177034	0.875606		0.0840654	Fu < Fi	1.49862e-05	Fu < Fi		0.0254998	-0.382834	0.425498	0.452926		0.105873	Fu < Fi	2.64412e-05	Fu < Fi		-0.0657035	-0.457923	0.347927	0.619827		0.0111037	Fu < Fi	0.000475257	Fu < Fi		-0.298396	-0.62711	0.120535	0.921656		0.148052	Fu > Fi
Note: Colors represent the catergory of ICC: red for ICC values within the poor range, yellow for values within the fair range, and green for values in the good and excellent range. ICC and p-values are printed in bold if they reach significance (p-val < .05).
Abbreviations: ICC; intraclass correlation; LB - lower bound; UB - upper bound of the 95% confidence intervals of the ICC.
[truncated: 2 more columns]
