# Supplementary material for: Reliability of an automated gaze‐controlled paradigm for capturing neural responses during visual and face processing in toddlerhood
Source: Dev Psychobiol. 2021 Sep 14;63(7):e22157. doi: 10.1002/dev.22157 (PMC9293026; doi:10.1002/dev.22157)
Supplement: Supplementary file 2 — Table S2 [file DEV-63-0-s001.xlsx]

## Sheet: Sheet1
Supplementary Table 2. ICC values for internal consistency of EEG key metrics during low-level visual processing.
			Included sample
			P1 peak latency					P1 peak amplitude					DTW during P1 window
			At the test session
Individual ERP based on N trials	Number of subjects		ICC	LB	UB	p-val		ICC	LB	UB	p-val		ICC	LB	UB	p-val
10	24		0.665878	0.366455	0.840325	0.000139963		0.329243	-0.0768484	0.64164	0.0540152		0.658019	0.354283	0.836166	0.00017494
20	23		0.684503	0.387332	0.852825	0.000112423		0.401253	-0.00373997	0.693166	0.0259868		0.885673	0.749847	0.949862	4.38953e-09
30	13		0.968433	0.900136	0.990261	6.67274e-09		0.636607	0.157616	0.873095	0.00718258		0.938358	0.811231	0.980779	3.46461e-07
all	31		0.763977	0.565561	0.878789	1.81191e-07		0.445962	0.114419	0.688119	0.00526037		0.85586	0.722537	0.927805	2.14511e-10
			At the retest session
Individual ERP based on N trials	Number of subjects		ICC	LB	UB	p-val		ICC	LB	UB	p-val		ICC	LB	UB	p-val
10	21		0.393406	-0.00315553	0.683046	0.0258514		0.304693	-0.103918	0.625301	0.0693106		0.026211	-0.373739	0.417942	0.450513
20	19		0.544945	0.180288	0.777905	0.00294657		0.391561	-0.0152387	0.687143	0.0292324		0.775829	0.541252	0.898367	4.20234e-06
30	19		0.876903	0.64617	0.960761	1.91668e-05		0.636536	0.157499	0.873066	0.00718976		0.893671	0.689163	0.966311	8.26623e-06
all	23		0.587532	0.299675	0.77734	0.000203476		0.527488	0.218359	0.740409	0.000959837		0.533815	0.22673	0.744362	0.00082602
			Highly attentive sample
			P1 peak latency					P1 peak amplitude					DTW during P1 window
			At the test session
Individual ERP based on N trials	Number of subjects		ICC	LB	UB	p-val		ICC	LB	UB	p-val		ICC	LB	UB	p-val
10	19		0.653582	0.295534	0.850632	0.000888258		0.374912	-0.0825925	0.701899	0.0516834		0.693816	0.361291	0.869782	0.000345597
20	17		0.808666	0.547848	0.926207	2.42925e-05		0.669582	0.293255	0.866248	0.00118444		0.881875	0.70455	0.955547	6.53817e-07
30	11		0.969469	0.891041	0.991693	9.92453e-08		0.630621	0.0858048	0.885109	0.0139563		0.9411	0.797298	0.983804	2.52747e-06
all	19		0.825484	0.602387	0.928954	3.71355e-06		0.475686	0.0404648	0.759191	0.0170065		0.8944	0.747202	0.957951	5.25601e-08
			At the retest session
Individual ERP based on N trials	Number of subjects		ICC	LB	UB	p-val		ICC	LB	UB	p-val		ICC	LB	UB	p-val
10	21		0.242537	-0.225496	0.619612	0.151433		0.345484	-0.116075	0.684331	0.0678554		-0.0628252	-0.492848	0.391863	0.603775
20	19		0.791592	0.513756	0.919153	4.54304e-05		0.542543	0.0995595	0.806038	0.0100008		0.769291	0.470511	0.909815	9.49461e-05
30	19		0.877087	0.608522	0.965375	8.95564e-05		0.599881	0.0365147	0.87391	0.019606		0.894366	0.656649	0.970438	4.32715e-05
all	23		0.83826	0.628168	0.934427	1.96834e-06		0.602127	0.216107	0.825354	0.00248313		0.728004	0.419892	0.885649	0.000136911
Note: Colors represent the catergory of ICC: red for ICC values within the poor range, yellow for values within the fair range, and green for values in the good and excellent range. ICC and p-values are printed in bold if they reach significance (p-val < .05).
Abbreviations: ICC; intraclass correlation; LB - lower bound; UB - upper bound of the 95% confidence intervals of the ICC.
