# Supplementary material for: Reliability of an automated gaze‐controlled paradigm for capturing neural responses during visual and face processing in toddlerhood
Source: Dev Psychobiol. 2021 Sep 14;63(7):e22157. doi: 10.1002/dev.22157 (PMC9293026; doi:10.1002/dev.22157)
Supplement: Supplementary file 3 — Table S3 [file DEV-63-0-s002.xlsx]

## Sheet: Sheet1
Supplementary Table 3. ICC values for internal consistency of EEG key metrics during face processing.
			Included sample
			N290 peak latency					N290 peak amplitude					N290 mean amplitude					P400 mean amplitude					DTW during N290 window
			At the test session
Individual ERP based on N trials	Number of subjects		ICC	LB	UB	p-val		ICC	LB	UB	p-val		ICC	LB	UB	p-val		ICC	LB	UB	p-val		ICC	LB	UB	p-val
10	38		0.22609	-0.0968625	0.50597	0.0831803		0.295122	-0.0230603	0.559016	0.0340807		0.249222	-0.0725216	0.523984	0.063007		0.34338	0.0306773	0.594859	0.0161697		0.200033	-0.123827	0.485381	0.111053
20	33		0.382939	0.0507324	0.638846	0.0126969		-0.037918	-0.371928	0.304785	0.584299		-0.0765249	-0.404818	0.269243	0.666458		0.119245	-0.228785	0.440248	0.250884		0.0591798	-0.285329	0.390146	0.369771
30	29		0.157842	-0.215441	0.490878	0.20241		0.0483551	-0.318207	0.402339	0.399846		-0.0427842	-0.397649	0.323215	0.58881		0.406406	0.0532054	0.669227	0.0129211		-0.0796513	-0.428341	0.289685	0.662171
40	25		0.023171	-0.368387	0.407747	0.455272		0.490911	0.126843	0.738418	0.00544051		0.322055	-0.0756472	0.631357	0.0543034		0.728998	0.475269	0.870785	1.19959e-05		0.35681	-0.036489	0.6544	0.0367811
50	21		0.364053	-0.0693299	0.681838	0.0478958		0.484548	0.0777627	0.753024	0.0111456		0.360394	-0.0735199	0.679578	0.0497138		0.743829	0.46839	0.887492	3.62281e-05		0.134317	-0.305757	0.527103	0.275609
60	13		0.516776	-0.0215727	0.822804	0.0292349		0.529679	-0.00380779	0.82846	0.0257061		0.389252	-0.180586	0.763446	0.0844652		0.338669	-0.236362	0.73801	0.118117		0.33616	-0.239034	0.736718	0.119973
all	38		0.562751	0.300089	0.746092	9.60569e-05		0.364352	0.0546082	0.61013	0.0112931		0.240026	-0.082245	0.516851	0.0705369		0.496528	0.214091	0.702349	0.000652049		0.0680275	-0.253453	0.375976	0.340358
			At the retest session
Individual ERP based on N trials	Number of subjects		ICC	LB	UB	p-val		ICC	LB	UB	p-val		ICC	LB	UB	p-val		ICC	LB	UB	p-val		ICC	LB	UB	p-val
10	38		0.365632	0.0560801	0.611056	0.0110404		0.278427	-0.0412334	0.546382	0.0430512		0.389829	0.0841663	0.628438	0.00707959		0.184795	-0.139377	0.473192	0.130034		0.272919	-0.0471827	0.542187	0.0463808
20	33		0.246416	-0.100786	0.540114	0.0800305		0.558158	0.270526	0.754309	0.000301582		0.550797	0.260647	0.74969	0.000368313		0.384454	0.0525043	0.639896	0.0123857		0.0535755	-0.290485	0.385369	0.381735
30	29		0.413628	0.0618583	0.673993	0.01154		0.508616	0.180807	0.734718	0.00205244		0.665394	0.40062	0.827601	3.00872e-05		0.56514	0.256455	0.769212	0.000568913		0.408899	0.0561857	0.670874	0.01243
40	25		0.0153285	-0.375148	0.401185	0.470378		0.407088	0.0223814	0.686786	0.0195074		0.410832	0.026875	0.689154	0.0185401		0.297891	-0.10217	0.615006	0.0696983		0.0397106	-0.353991	0.421457	0.423635
50	21		0.437493	0.0181329	0.725953	0.0208661		0.538077	0.149328	0.782752	0.0048953		0.540916	0.153241	0.784298	0.00466899		0.293129	-0.147912	0.636922	0.0927605		0.34094	-0.0955429	0.667459	0.0602411
60	13		0.639894	0.16302	0.874407	0.00685736		0.917935	0.754034	0.974225	1.84408e-06		0.896728	0.697159	0.967316	6.98656e-06		0.798989	0.463928	0.93406	0.00030407		0.427821	-0.135443	0.782091	0.0635061
all	38		0.61085	0.365348	0.776903	1.81352e-05		0.590425	0.337338	0.763915	3.8021e-05		0.576477	0.318465	0.754965	6.12919e-05		0.552079	0.285936	0.739149	0.000134406		0.154798	-0.169527	0.448871	0.173365
			Highly attentive sample
			N290 peak latency					N290 peak amplitude					N290 mean amplitude					P400 mean amplitude					DTW during N290 window
			At the test session
Individual ERP based on N trials	Number of subjects		ICC	LB	UB	p-val		ICC	LB	UB	p-val		ICC	LB	UB	p-val		ICC	LB	UB	p-val		ICC	LB	UB	p-val
10	23		0.54939	0.186419	0.780398	0.00271222		0.33511	-0.0801353	0.651244	0.0547172		0.158644	-0.262588	0.529087	0.229525		0.409041	0.00557713	0.697975	0.0235881		0.125952	-0.293377	0.504635	0.278791
20	21		0.537165	0.148075	0.782255	0.00496984		-0.19536	-0.570926	0.247819	0.808197		-0.158672	-0.544841	0.283025	0.759683		0.243453	-0.199824	0.604008	0.137466		0.197984	-0.245255	0.572763	0.188561
30	20		-0.0398378	-0.464682	0.399916	0.568064		-0.0206154	-0.449462	0.415954	0.535338		-0.0335847	-0.459759	0.405163	0.557455		0.411518	-0.0259646	0.716709	0.0319098		-0.0318635	-0.458399	0.406602	0.554528
40	18		-0.00869807	-0.462396	0.44861	0.514096		0.65879	0.290412	0.857104	0.00107961		0.521047	0.0859071	0.789248	0.0110811		0.782574	0.508216	0.912729	3.74375e-05		0.406195	-0.0605374	0.727173	0.0422035
50	17		0.380329	-0.107006	0.720318	0.0597425		0.483742	0.0199939	0.776192	0.0209764		0.3982	-0.0861399	0.7303	0.0508522		0.748486	0.431422	0.900973	0.000176318		0.112238	-0.375791	0.551528	0.328737
60	11		0.501914	-0.104189	0.836167	0.0481858		0.655677	0.128056	0.894024	0.0103076		0.566573	-0.0139681	0.861438	0.0273845		0.550402	-0.0374555	0.855251	0.0318462		0.366356	-0.265692	0.77814	0.120743
all	23		0.462264	0.0711848	0.730159	0.011474		0.217774	-0.204633	0.571805	0.15333		0.00921926	-0.396646	0.412069	0.482949		0.485825	0.101349	0.744037	0.00804586		0.185095	-0.237033	0.548431	0.193276
			At the retest session
Individual ERP based on N trials	Number of subjects		ICC	LB	UB	p-val		ICC	LB	UB	p-val		ICC	LB	UB	p-val		ICC	LB	UB	p-val		ICC	LB	UB	p-val
10	38		0.242695	-0.179287	0.589251	0.126587		0.116062	-0.302523	0.497116	0.294577		0.247324	-0.174516	0.592456	0.121976		0.0491138	-0.362472	0.444669	0.409862		0.369134	-0.0414375	0.673052	0.0379369
20	33		0.308419	-0.131429	0.646807	0.0812832		0.530172	0.138497	0.778431	0.00557327		0.567296	0.190191	0.798521	0.0029484		0.358126	-0.0761089	0.678174	0.0508657		0.227575	-0.215908	0.593222	0.154206
30	29		0.370521	-0.0742442	0.692339	0.0491217		0.651168	0.303995	0.845664	0.000693712		0.817027	0.594373	0.92334	3.0931e-06		0.765237	0.497008	0.899985	2.65445e-05		0.602577	0.229609	0.821233	0.00192037
40	25		0.186387	-0.294115	0.591681	0.222427		0.486377	0.0396254	0.771069	0.0173609		0.464944	0.0119425	0.759595	0.0224399		0.253529	-0.228376	0.635649	0.147476		0.242219	-0.239767	0.628412	0.15887
50	21		0.443291	-0.031532	0.75487	0.0326984		0.505046	0.0481587	0.787159	0.0162662		0.503139	0.045607	0.786184	0.0166512		0.255227	-0.24197	0.646265	0.153354		0.34911	-0.142457	0.702536	0.0778105
60	13		0.647936	0.114795	0.89129	0.0113499		0.940758	0.796209	0.983708	2.60016e-06		0.936606	0.78306	0.982539	3.62252e-06		0.739711	0.285272	0.922607	0.00297982		0.408361	-0.219174	0.796905	0.0937682
all	38		0.705085	0.420632	0.863317	5.96477e-05		0.734439	0.46949	0.878048	2.19284e-05		0.819512	0.620887	0.919257	4.8215e-07		0.732101	0.465538	0.876884	2.38579e-05		0.503021	0.123822	0.754027	0.00611423
Note: Colors represent the catergory of ICC: red for ICC values within the poor range, yellow for values within the fair range, and green for values in the good and excellent range. ICC and p-values are printed in bold if they reach significance (p-val < .05).
Abbreviations: ICC; intraclass correlation; LB - lower bound; UB - upper bound of the 95% confidence intervals of the ICC.
